# Supplementary material for: Enhanced Expression of ARK5 in Hepatic Stellate Cell and Hepatocyte Synergistically Promote Liver Fibrosis
Source: Int J Mol Sci. 2022 Oct 28;23(21):13084. doi: 10.3390/ijms232113084 (PMC9655442; doi:10.3390/ijms232113084)
Supplement: Supplementary file 1 [file ijms-23-13084-s001.zip]

Archive with 1 entries (1 files):
- ijms-1938133-supplementary.pdf
